# Supplementary material for: Silver–Gold Alloy Nanoparticles (AgAu NPs): Photochemical Synthesis of Novel Biocompatible, Bimetallic Alloy Nanoparticles and Study of Their In Vitro Peroxidase Nanozyme Activity
Source: Nanomaterials (Basel). 2023 Sep 1;13(17):2471. doi: 10.3390/nano13172471 (PMC10490118; doi:10.3390/nano13172471)
Supplement: Supplementary file 1 [file nanomaterials-13-02471-s001.zip]

Archive with 1 entries (1 files):
- nanomaterials-2380843-supplementary.pdf
